# Supplementary material for: Antimicrobial Treatment Challenges in the Management of Infective Spondylodiscitis Associated with Hemodialysis: A Comprehensive Review of Literature and Case Series Analysis
Source: Antibiotics (Basel). 2024 Mar 20;13(3):284. doi: 10.3390/antibiotics13030284 (PMC10967641; doi:10.3390/antibiotics13030284)
Supplement: Supplementary file 1 [file antibiotics-13-00284-s001.zip]

Archive with 1 entries (1 files):
- antibiotics-2877326-supplementary.pdf
